# Supplementary material for: Arrhythmogenic right ventricular cardiomyopathy in a Japanese patient with a homozygous founder variant of DSG2 in the East Asian population
Source: Hum Genome Var. 2022 Aug 8;9:28. doi: 10.1038/s41439-022-00206-9 (PMC9360431; doi:10.1038/s41439-022-00206-9)
Supplement: Supplementary file 1 — Supplementary table [file 41439_2022_206_MOESM1_ESM.xlsx]

## Sheet: Sheet1
Supplementary table in silico anslyses of the DSG2 variant c.1592T>G (p.Phe531Cys)
in silico analysis	Prediction	Score
CADD1		24.6
Polyphen-22	Probably damaging	1
SIFT3	Damaging	0
MutationTaster4	Disease causing	0.9991
1https://cadd.gs.washington.edu/
2http://genetics.bwh.harvard.edu/pph2/
3https://sift.bii.a-star.edu.sg/
4http://www.mutationtaster.org/
